# Supplementary material for: Spatial Genomics Identifies Heat Shock Proteins as Key Molecular Changes Associated to Adipose Periprostatic Space Invasion in Prostate Cancer
Source: Cancers (Basel). 2024 Dec 24;17(1):2. doi: 10.3390/cancers17010002 (PMC11718861; doi:10.3390/cancers17010002)
Supplement: Supplementary file 1 [file cancers-17-00002-s001.zip]

Archive with 1 entries (1 files):
- cancers-3360155-supplementary.pdf
